# Supplementary material for: Correction: Helicobacter pylori bab Paralog Distribution and Association with cagA, vacA, and homA/B Genotypes in American and South Korean Clinical Isolates
Source: PLoS One. 2017 Apr 20;12(4):e0176468. doi: 10.1371/journal.pone.0176468 (PMC5398676; doi:10.1371/journal.pone.0176468)
Supplement: S1 Table — A. cagA EPIYA polymorphism, vacA s/i/m polymorphism and homA/B genotype of 80 AH. B. cagA EPIYA polymorphism, vacA s/i/m polymorphism and homA/B genotype of 80 KH. (XLSX) [file pone.0176468.s001.xlsx]

## Sheet: S1A
	S1A Table. cagA EPIYA polymorphism, vacA s/i/m polymorphism and homA/B genotype of 80 AH
	Strain Name	Strain Designation	Disease	Race#	Sex	Age	CagA EPIYA	VacA s/i/m	Hom locusA/B
	B99	868	GU	B	M	52	ABCC	1/1/1	homB/homA
	B101	869	DU	W	M	33	ABC	1/1/1	homA/-
	B105	870	DU	B	M	44	ABC	1/1/1	homB/homA
	B107	871	DU	W	M	60	ABCC	2/2/2	homA/-
	B108	872	G	W	M	56	ABC	2/2/2	homA/-
	B128	873	GU	W	M	48	ABC	1/2/2	homB/homB
	B129	874	DU	W	M	50	ABC	1/1/1	homA/homA
	B134	875	GU	B	M	58	ABC	1/1/1	homA/homA
	B138	876	CA	W	M	48	ABC	1/1/1	homB/homB
	B140	877	E	W	M	31	ABC	1/1/1	homA/-
	B148	879	DU	W	M	59	ABCC	1/1/1	homB/homB
	B151	880	G	W	M	84	ABC	1/1/1	homB/homB
	B173	881	E	B	M	64	ABCC	2/2/2	homA/-
	B177	882	E	W	M	72	ABC	1/1/1	homA/homA
	B179	883	G	B	M	52	ABC	1/1/1	homB/homB
	B181	884	BE	W	M	40	ABCC	2/2/2	homA/-
	B186	885	GU	B	M	44	ABC	1/1/1	homB/homA
	B211	886	G	W	M	49	ABCC	2/2/2	homA/-
	B213	887	E	B	M	66	ABC	1/1/1	homB/homB
	B218	888	G	W	M	80	ABC	1/2/2	homA/homA
	B221	889	E	W	F	50	ABCC	2/2/2	homB/-
	B235	891	G	B	M	55	ABCC	1/1/1	homB/homB
	B240	892	DU	B	M	48	ABCC	2/2/2	homA/-
	B289	893	G	B	M	50	ABC	1/1/2	homB/homB
	J58	895	G	W	M	52	ABCC	2/2/2	homB/-
	J68	896	DU	W	M	33	ABCC	2/2/2	homA/-
	J99	897	DU	W	M	48	ABC	1/1/1	homB/homB
	J104	898	DU	W	M	65	ABC	1/1/1	homA/homA
	J117	899	DU	W	M	59	ABCC	1/2/2	homB/-
	J133	900	DU	B	M	61	ABC	1/1/2	homA/homA
	J154	901	E	W	M	61	ABCC	2/2/2	homA/-
	J166	902	DU	W	M	56	ABC	1/1/1	homA+/-/homA
	J178	903	G	B	M	61	ABC	1/1/1	homB/homA
	J226	905	DU	W	M	31	ABCC	1/1/2	homB/homA
	J238	906	G	W	M	56	ABC	1/1/1	ihom/ihom
	J243	907	GU	B	M	73	ABC	1/1/1	homB/homB
	J262	908	CA	W	M	63	ABCC	2/2/2	homB/-
	J300	909	BE	W	M	76	ABCC	1/1/1	homB/homA
	J44	1303	DU	W	M	64	ABC	1/1/2	homB/-
	J63	1304	G	W	M	52	AB*	2/2/2	homB/-
	J75	1305	G	W	M	61	ABCC*	2/2/2	homB/-
	J150	1306	G	W	M	52	ABCC	2/2/2	homA/-
	J170	1307_x000B_	GU	W	M	56	ABC	1/1/1	homB/homB
	J182	1308	DU	W	M	60	ABC	1/1/2	homA/homA
	J195	1309	G	W	M	44	ABCC	2/2/2	ihom/ihom
	J254	1312	DU	W	M	45	ABC	1/1/1	homB/-
	J258	1313	DU	W	M	65	ABC	1/1/1	homA/homA
	J291	1314	G	B	M	27	ABC	1/1/1	homB/homA
	J314	1315	BE	W	M	46	ABC	1/1/1	homA/homA
	B96	1316	G	B	M	31	ABC	1/1/1	homA/homA
	B116A	1317	G	W	M	83	ABC	2/1/2	homA/homA
	B125A	1319	GU	W	M	74	ABC	1/1/2	homB/-
	B127A	1320	GU	W	M	68	ABC*	2/2/2	homA/-
	B130A	1321	GU	W	M	62	AB	1/1/1	homA/homA
	B136A	1322	E	W	M	66	(A/B)C	1/1/2	homA/-
	B137A	1323	G	W	M	78	ABC	2/2/2	homA/-
	B147	1326	E	W	M	58	AB	1/2/2	homA/-
	B158A	1327	BE	W	M	55	ABC	1/2/2	homA/ihom
	B166A	1328	G	W	M	61	B*	2/2/2	homA/-
	B175A	1329	E	W	M	65	ABC	2/2/2	homB/-
	B185A	1330	DU	W	M	65	ABC	1/1/1	homB/homB
	B201A	1331	E	W	M	67	(A/B)C*	2/2/2	homA/-
	B223A	1336	GU	W	M	75	ABC	1/1/1	homB/homB
	B227C	1337	E	W	M	45	ABC	1/2/2	homA/ihom
	B234A	1338	G	W	M	69	BC*	2/2/2	homB/-
	B251A	1340	G	W	M	66	ABC	1/1/1	homB/homA
	B253A	1341	G	W	M	71	ABC	1/2/2	homA/-
	B255A	1343	DU	W	M	66	ABCC	1/1/2	homB/homA
	B258A	1345	BE	W	M	52	ABC	1/1/2	homA/homB
	B263A	1346	G	W	M	50	ABCC	2/2/2	homA/-
	B266A	1348	G	W	M	59	ABC	1/1/1	homB/homB
	B267A	1349	DU	W	M	76	ABCC	1/1/1	homB/homB
	B268A	1350	G	W	M	74	ABCC	1/1/1	homB/homB
	B269A	1351	DU	W	M	52	ABCC*	2/2/2	homA/-
	B279A	1352	DU	W	M	51	ABCC	2/2/2	homA/-
	B292A	1354	DU	W	M	52	ABC	1/1/2	homB/homB
	B293C	1355	DU	W	M	54	ABC	1/1/1	homA/homB
	B294A	1356	E	B	M	56	ABC	1/1/1	homA/ihom
	B300A	1358	DU	W	M	56	ABCC*	2/2/2	homA/-
	B301A	1359	G	W	M	68	ABCC	2/2/2	homA/-
	Abbreviations of disease names are following- BE: Barrett's Esophagus, CA: Cancer, D: Duodentitis, DU: Duodenal Ulcer, E : Esophogitis , G: Gastritis, GU: Gastric ulcer.
	#B- Black, W-White
	* : 8 isolates were failed to get the sequence of CagA EPIYA motif region, so those genotypes were decided by comparing PCR results of other isolates or their own unclear pcr bands. CagA EPIYA motif : (A/B) is a hybrid of EPIYA-A and EPIYA-B segments.
	homA+/- or homB+/- indicates that the amplicaton of the respective locus was unsuccesful. For example, homA+/- /homA indicates that homA gene is amplicated in locusB, but we don't know that homA exists in locusA.
	ihom(intermediate-length hom) has been reported that it contains random deletions and/or insertions within the hom genes.
